# Supplementary material for: Mature murine supraspinatus tendons demonstrate regional differences in multiscale structure, function and gene expression
Source: PLoS One. 2025 Feb 20;20(2):e0318809. doi: 10.1371/journal.pone.0318809 (PMC11841869; doi:10.1371/journal.pone.0318809)
Supplement: Table S1 — (XLSX) [file pone.0318809.s003.xlsx]

## Sheet: Sheet1
Category	Gene	Assay ID
Collagens	Col1a1	Mm00801666_g1
	Col1a2	Mm00483888_m1
	Col2a1	Mm01309565_m1
	Col5a1	Mm00489289_m1
	Col5a2	Mm00483675_m1
	Col6a1	Mm00487160_m1
	Col6a2	Mm00521578_m1
	Col11a1	Mm00483387_m1
	Col12a1	Mm01148556_m1
	Col14a1	Mm00805269_m1
Non-collagenous Matrix	Acan	Mm00545794_m1
	Aspn	Mm00445946_m1
	Bgn	Mm01191753_m1
	Comp	Mm00489490_m1
	Dcn	Mm00514535_m1
	Eln	Mm00514670_m1
	Fbn1	Mm00514908_m1
	Fmod	Mm00491215_m1
	Fn1	Mm01256744_m1
	Hspg2	Mm01181173_g1
	Kera	Mm00515230_m1
	Lum	Mm01248292_m1
	Prg4	Mm01284582_m1
	Tnc	Mm00495662_m1
	Vcan	Mm01283063_m1
Remodeling	Adamts5	Mm00478620_m1
	Lox	Mm00495386_m1
	Loxl1	Mm01145738_m1
	Loxl2	Mm00804740_m1
	Mmp2	Mm00439498_m1
	Mmp3	Mm00440295_m1
	Mmp8	Mm00439509_m1
	Mmp9	Mm00442991_m1
	Mmp14	Mm00485054_m1
Growth Factors	Mtor	Mm00444968_m1
	Tgfb1	Mm01178820_m1
	Tgfb2	Mm00436955_m1
	Tgfb3	Mm00436960_m1
	Tgfbr2	Mm03024091_m1
Cell Markers	Casp3	Mm01195085_m1
	Cd44	Mm01277161_m1
	Cd68	Mm03047343_m1
	Mkx	Mm00617017_m1
	Scx	Mm01205675_m1
	Sox9	Mm00448840_m1
	Tnmd	Mm00491594_m1
Housekeepers	Abl1	Mm00802029_m1
	Rps17	Mm01314921_g1
